# Supplementary material for: The Association Between Physical Activity, Sedentary Time, and Sleep with Risk of Hepatocellular Carcinoma in Patients with Cirrhosis
Source: Dig Dis Sci. 2025 Nov 7;71(4):1522–9. doi: 10.1007/s10620-025-09527-5 (PMC13144167; doi:10.1007/s10620-025-09527-5)
Supplement: Supplementary file 1 — Supplementary file1 (XLSX 29 KB) [file 10620_2025_9527_MOESM1_ESM.xlsx]

## Sheet: Sheet1
SLEEP_CAT_NEW	SIT_PD_CAT	PA_PY_CAT	Frequency	Percent
>=6h/night	<4 hours/day	<1 hour weekly	45	1.14
>=6h/night	4-<6 hours/day	<1 hour weekly	49	1.24
>=6h/night	6-8 hours/day	<1 hour weekly	87	2.21
>=6h/night	>8 hours/day	<1 hour weekly	64	1.62
>=6h/night	DK/Missing	<1 hour weekly	11	0.28
<6h/night	<4 hours/day	<1 hour weekly	4	0.1
<6h/night	4-<6 hours/day	<1 hour weekly	6	0.15
<6h/night	6-8 hours/day	<1 hour weekly	29	0.74
<6h/night	>8 hours/day	<1 hour weekly	28	0.71
<6h/night	DK/Missing	<1 hour weekly	3	0.08
DK/Missing	4-<6 hours/day	<1 hour weekly	4	0.1
DK/Missing	6-8 hours/day	<1 hour weekly	5	0.13
DK/Missing	>8 hours/day	<1 hour weekly	2	0.05
DK/Missing	DK/Missing	<1 hour weekly	5	0.13
>=6h/night	<4 hours/day	>7 hours weekly	327	8.3
>=6h/night	4-<6 hours/day	>7 hours weekly	326	8.27
>=6h/night	6-8 hours/day	>7 hours weekly	240	6.09
>=6h/night	>8 hours/day	>7 hours weekly	104	2.64
>=6h/night	DK/Missing	>7 hours weekly	65	1.65
<6h/night	<4 hours/day	>7 hours weekly	82	2.08
<6h/night	4-<6 hours/day	>7 hours weekly	84	2.13
<6h/night	6-8 hours/day	>7 hours weekly	67	1.7
<6h/night	>8 hours/day	>7 hours weekly	42	1.07
<6h/night	DK/Missing	>7 hours weekly	15	0.38
DK/Missing	<4 hours/day	>7 hours weekly	16	0.41
DK/Missing	4-<6 hours/day	>7 hours weekly	11	0.28
DK/Missing	6-8 hours/day	>7 hours weekly	11	0.28
DK/Missing	>8 hours/day	>7 hours weekly	10	0.25
DK/Missing	DK/Missing	>7 hours weekly	9	0.23
>=6h/night	<4 hours/day	1-3 hours weekly	95	2.41
>=6h/night	4-<6 hours/day	1-3 hours weekly	116	2.94
>=6h/night	6-8 hours/day	1-3 hours weekly	216	5.48
>=6h/night	>8 hours/day	1-3 hours weekly	127	3.22
>=6h/night	DK/Missing	1-3 hours weekly	36	0.91
<6h/night	<4 hours/day	1-3 hours weekly	20	0.51
<6h/night	4-<6 hours/day	1-3 hours weekly	42	1.07
<6h/night	6-8 hours/day	1-3 hours weekly	63	1.6
<6h/night	>8 hours/day	1-3 hours weekly	48	1.22
<6h/night	DK/Missing	1-3 hours weekly	9	0.23
DK/Missing	<4 hours/day	1-3 hours weekly	1	0.03
DK/Missing	4-<6 hours/day	1-3 hours weekly	7	0.18
DK/Missing	6-8 hours/day	1-3 hours weekly	14	0.36
DK/Missing	>8 hours/day	1-3 hours weekly	14	0.36
DK/Missing	DK/Missing	1-3 hours weekly	13	0.33
>=6h/night	<4 hours/day	4-7 hours weekly	91	2.31
>=6h/night	4-<6 hours/day	4-7 hours weekly	136	3.45
>=6h/night	6-8 hours/day	4-7 hours weekly	176	4.47
>=6h/night	>8 hours/day	4-7 hours weekly	75	1.9
>=6h/night	DK/Missing	4-7 hours weekly	35	0.89
<6h/night	<4 hours/day	4-7 hours weekly	33	0.84
<6h/night	4-<6 hours/day	4-7 hours weekly	22	0.56
<6h/night	6-8 hours/day	4-7 hours weekly	48	1.22
<6h/night	>8 hours/day	4-7 hours weekly	37	0.94
<6h/night	DK/Missing	4-7 hours weekly	13	0.33
DK/Missing	<4 hours/day	4-7 hours weekly	7	0.18
DK/Missing	4-<6 hours/day	4-7 hours weekly	4	0.1
DK/Missing	6-8 hours/day	4-7 hours weekly	10	0.25
DK/Missing	>8 hours/day	4-7 hours weekly	5	0.13
DK/Missing	DK/Missing	4-7 hours weekly	9	0.23
>=6h/night	<4 hours/day	DK/Missing	16	0.41
>=6h/night	4-<6 hours/day	DK/Missing	10	0.25
>=6h/night	6-8 hours/day	DK/Missing	14	0.36
>=6h/night	>8 hours/day	DK/Missing	12	0.3
>=6h/night	DK/Missing	DK/Missing	41	1.04
<6h/night	<4 hours/day	DK/Missing	6	0.15
<6h/night	4-<6 hours/day	DK/Missing	4	0.1
<6h/night	6-8 hours/day	DK/Missing	2	0.05
<6h/night	>8 hours/day	DK/Missing	7	0.18
<6h/night	DK/Missing	DK/Missing	11	0.28
DK/Missing	<4 hours/day	DK/Missing	2	0.05
DK/Missing	4-<6 hours/day	DK/Missing	6	0.15
DK/Missing	6-8 hours/day	DK/Missing	3	0.08
DK/Missing	>8 hours/day	DK/Missing	3	0.08
>=6h/night	<4 hours/day	Never/Rare	53	1.35
>=6h/night	4-<6 hours/day	Never/Rare	62	1.57
>=6h/night	6-8 hours/day	Never/Rare	112	2.84
>=6h/night	>8 hours/day	Never/Rare	102	2.59
>=6h/night	DK/Missing	Never/Rare	31	0.79
<6h/night	<4 hours/day	Never/Rare	14	0.36
<6h/night	4-<6 hours/day	Never/Rare	27	0.69
<6h/night	6-8 hours/day	Never/Rare	23	0.58
<6h/night	>8 hours/day	Never/Rare	49	1.24
<6h/night	DK/Missing	Never/Rare	13	0.33
DK/Missing	4-<6 hours/day	Never/Rare	4	0.1
DK/Missing	6-8 hours/day	Never/Rare	6	0.15
DK/Missing	>8 hours/day	Never/Rare	15	0.38
DK/Missing	DK/Missing	Never/Rare	19	0.48

## Sheet: Sheet2
SLEEP_CAT_NEW	SIT_PD_2CAT	PA_PY_2CAT	Frequency	Percent
>=6h/night	<6h	<=7d	647	16.42
>=6h/night	>=6h	<=7d	959	24.34
>=6h/night	DK/Missing	<=7d	113	2.87
<6h/night	<6h	<=7d	168	4.26
<6h/night	>=6h	<=7d	325	8.25
<6h/night	DK/Missing	<=7d	38	0.96
DK/Missing	<6h	<=7d	27	0.69
DK/Missing	>=6h	<=7d	71	1.8
DK/Missing	DK/Missing	<=7d	46	1.17
>=6h/night	<6h	>7d	653	16.57
>=6h/night	>=6h	>7d	344	8.73
>=6h/night	DK/Missing	>7d	65	1.65
<6h/night	<6h	>7d	166	4.21
<6h/night	>=6h	>7d	109	2.77
<6h/night	DK/Missing	>7d	15	0.38
DK/Missing	<6h	>7d	27	0.69
DK/Missing	>=6h	>7d	21	0.53
DK/Missing	DK/Missing	>7d	9	0.23
>=6h/night	<6h	DK/Missing	26	0.66
>=6h/night	>=6h	DK/Missing	26	0.66
>=6h/night	DK/Missing	DK/Missing	41	1.04
<6h/night	<6h	DK/Missing	10	0.25
<6h/night	>=6h	DK/Missing	9	0.23
<6h/night	DK/Missing	DK/Missing	11	0.28
DK/Missing	<6h	DK/Missing	8	0.2
DK/Missing	>=6h	DK/Missing	6	0.15

## Sheet: Table S1
Table S1. HCC risk associated with light physical activity
Variable		Adjusted HR*
		(95% CI)
Light physical activity
	Never/Rare	0.92 (0.57-1.47)
	<1 hour weekly	0.79 (0.45-1.39)
	1-3 hours weekly	1.13 (0.78-1.65)
	4-7 hours weekly	0.94 (0.62-1.41)
	>7 hours weekly	Reference
Age, years	Continous	1.03 (1.01-1.04)
BMI, kg/m2	Continous	1.02 (1.00-1.04)
Gender
	Female	Reference
	Male	1.62 (1.17-2.24)
Race/ethnicity
	Non-Hispanic White	Reference
	Hispanic	1.06 (0.77-1.46)
	Non-Hispanic Black	0.60 (0.38-0.93)
	Other	1.05 (0.38-2.93)
Cirrhosis etiology
	MASLD	Reference
	HCV active	1.73 (1.14-2.65)
	ALD	0.28 (0.04-2.03)
	Met-ALD	1.01 (0.73-1.40)
	Other	0.77 (0.43-1.40)

## Sheet: Table S2
Table S2. HCC risk associated with sedentary time
Variable		Adjusted HR*
		(95% CI)
Sedentary time
	<4 hours/day	Reference
	4-<6 hours/day	0.88 (0.57-1.35)
	6-8 hours/day	1.12 (0.75-1.65)
	>8 hours/day	0.91 (0.57-1.44)
Age, years	Continous	1.03 (1.01-1.04)
BMI, kg/m2	Continous	1.02 (0.99-1.04)
Gender
	Female	Reference
	Male	1.79 (1.27-2.52)
Race/ethnicity
	Non-Hispanic White	Reference
	Hispanic	1.01 (0.72-1.41)
	Non-Hispanic Black	0.56 (0.35-0.89)
	Other	0.84 (0.26-2.68)
Cirrhosis etiology
	MASLD	Reference
	HCV active	1.58 (1.02-2.43)
	ALD	-
	Met-ALD	0.97 (0.70-1.34)
	Other	0.63 (0.33-1.19)

## Sheet: Table S3
Table S3. HCC risk associated with sleep duration
Variable		Adjusted HR*
		(95% CI)
Sleep duration
	≥6 hours/day	Reference
	<6 hours/day	0.92 (0.65-1.29)
Age, years	Continous	1.03 (1.02-1.05)
BMI, kg/m2	Continous	1.02 (1.00-1.04)
Gender
	Female	Reference
	Male	1.74 (1.26-2.40)
Race/ethnicity
	Non-Hispanic White	Reference
	Hispanic	1.05 (0.76-1.45)
	Non-Hispanic Black	0.54 (0.34-0.87)
	Other	1.08 (0.39-3.00)
Cirrhosis etiology
	MASLD	Reference
	HCV active	1.85 (1.22-2.81)
	ALD	-
	Met-ALD	1.03 (0.74-1.42)
	Other	0.79 (0.44-1.41)

## Sheet: Table S4
Table S4. HCC risk stratified by age
	Overall		By age
			<55		55-<65		65+
Categories	Crude HR	Adjusted* HR	Crude HR	Adjusted** HR	Crude HR	Adjusted** HR	Crude HR	Adjusted** HR
Light PA >7 hours weekly, sitting on a week day <6h, and sleep >=6h/night	Reference	Reference	Reference	Reference	Reference	Reference	Reference	Reference
Light PA <=7 hours weekly, sitting on a week day <6h, and sleep >=6h/night	1.35 (0.84-2.18)	1.33 (0.80-2.20)	1.45 (0.44-4.80)	1.11 (0.31-3.99)	1.72 (0.82-3.60)	1.67 (0.77-3.61)	0.98 (0.47-2.03)	1.09 (0.50-2.39)
Light PA <=7 hours weekly, sitting on a week day >=6h, and sleep >=6h/night	1.28 (0.82-2.00)	1.17 (0.73-1.86)	1.74 (0.56-5.38)	1.32 (0.41-4.24)	1.41 (0.69-2.87)	1.42 (0.68-3.00)	0.88 (0.46-1.71)	0.93 (0.47-1.85)
Light PA <=7 hours weekly, sitting on a week day >=6h, and sleep <6h/night	1.18 (0.64-2.16)	1.09 (0.58-2.05)	1.13 (0.22-5.84)	1.04 (0.19-5.77)	1.34 (0.55-3.26)	1.31 (0.51-3.32)	0.98 (0.37-2.60)	1.01 (0.37-2.75)
*Adjusted for age, sex, race/ethnicity, etiology and body mass index
**Adjusted for sex, race/ethnicity, etiology and body mass index

## Sheet: Table S5
Table S5. HCC risk stratified by gender
	Overall		By gender
			Male		Female
Categories	Crude HR	Adjusted* HR	Crude HR	Adjusted** HR	Crude HR	Adjusted** HR
Light PA >7 hours weekly, sitting on a week day <6h, and sleep >=6h/night	Reference	Reference	Reference	Reference	Reference	Reference
Light PA <=7 hours weekly, sitting on a week day <6h, and sleep >=6h/night	1.35 (0.84-2.18)	1.33 (0.80-2.20)	1.24 (0.71-2.17)	1.17 (0.65-2.11)	2.10 (0.80-5.51)	2.06 (0.71-5.97)
Light PA <=7 hours weekly, sitting on a week day >=6h, and sleep >=6h/night	1.28 (0.82-2.00)	1.17 (0.73-1.86)	1.05 (0.63-1.77)	0.90 (0.52-1.55)	2.25 (0.90-5.61)	2.38 (0.87-6.53)
Light PA <=7 hours weekly, sitting on a week day >=6h, and sleep <6h/night	1.18 (0.64-2.16)	1.09 (0.58-2.05)	1.11 (0.58-2.15)	1.01 (0.51-2.02)	1.02 (0.21-5.01)	1.21 (0.24-6.03)
*Adjusted for age, sex, race/ethnicity, etiology and body mass index
*Adjusted for age, race/ethnicity, etiology and body mass index

## Sheet: Table S6
Table S6. HCC risk stratified by obesity status
	Overall		By BMI category
			No obese		Obese
Categories	Crude HR	Adjusted* HR	Crude HR	Adjusted** HR	Crude HR	Adjusted** HR
Light PA >7 hours weekly, sitting on a week day <6h, and sleep >=6h/night	Reference	Reference	Reference	Reference	Reference	Reference
Light PA <=7 hours weekly, sitting on a week day <6h, and sleep >=6h/night	1.35 (0.84-2.18)	1.33 (0.80-2.20)	1.35 (0.68-2.67)	1.18 (0.57-2.43)	1.30 (0.66-2.55)	1.49 (0.73-3.04)
Light PA <=7 hours weekly, sitting on a week day >=6h, and sleep >=6h/night	1.28 (0.82-2.00)	1.17 (0.73-1.86)	1.36 (0.71-2.61)	1.24 (0.63-2.43)	1.15 (0.62-2.14)	1.11 (0.58-2.09)
Light PA <=7 hours weekly, sitting on a week day >=6h, and sleep <6h/night	1.18 (0.64-2.16)	1.09 (0.58-2.05)	1.03 (0.37-2.82)	0.94 (0.33-2.66)	1.19 (0.55-2.61)	1.15 (0.51-2.59)
*Adjusted for age, sex, race/ethnicity, etiology and body mass index
*Adjusted for age, sex, race/ethnicity, and etiology

## Sheet: Table S7
Table S7. HCC risk stratified by DM status
	Overall		By BMI category
			No diabetes		Diabetes
Categories	Crude HR	Adjusted* HR	Crude HR	Adjusted* HR	Crude HR	Adjusted* HR
Light PA >7 hours weekly, sitting on a week day <6h, and sleep >=6h/night	Reference	Reference	Reference	Reference	Reference	Reference
Light PA <=7 hours weekly, sitting on a week day <6h, and sleep >=6h/night	1.35 (0.84-2.18)	1.33 (0.80-2.20)	1.14 (0.52-2.50)	1.13 (0.46-2.74)	1.33 (0.72-2.45)	1.35 (0.73-2.47)
Light PA <=7 hours weekly, sitting on a week day >=6h, and sleep >=6h/night	1.28 (0.82-2.00)	1.17 (0.73-1.86)	1.50 (0.76-2.95)	1.46 (0.72-2.96)	1.02 (0.56-1.84)	0.95 (0.51-1.77)
Light PA <=7 hours weekly, sitting on a week day >=6h, and sleep <6h/night	1.18 (0.64-2.16)	1.09 (0.58-2.05)	1.11 (0.43-2.91)	1.02 (0.37-2.83)	1.11 (0.51-2.43)	1.10 (0.49-2.46)
*Adjusted for age, sex, race/ethnicity, etiology and body mass index

## Sheet: Table S8
Table S8. HCC risk stratified by alcohol use
	Overall		By ALC
			Never		Former		Current
Categories	Crude HR	Adjusted* HR	Crude HR	Adjusted* HR	Crude HR	Adjusted* HR	Crude HR	Adjusted* HR
Light PA >7 hours weekly, sitting on a week day <6h, and sleep >=6h/night	Reference	Reference	Reference	Reference	Reference	Reference	Reference	Reference
Light PA <=7 hours weekly, sitting on a week day <6h, and sleep >=6h/night	1.35 (0.84-2.18)	1.33 (0.80-2.20)	1.25 (0.55-2.82)	1.16 (0.49-2.74)	1.59 (0.85-2.98)	1.51 (0.77-2.94)	0.61 (0.06-6.80)	0.97 (0.07-13.17)
Light PA <=7 hours weekly, sitting on a week day >=6h, and sleep >=6h/night	1.28 (0.82-2.00)	1.17 (0.73-1.86)	1.21 (0.57-2.56)	1.17 (0.52-2.62)	1.15 (0.62-2.13)	0.97 (0.51-1.82)	3.70 (0.79-17.27)	3.80 (0.59-24.46)
Light PA <=7 hours weekly, sitting on a week day >=6h, and sleep <6h/night	1.18 (0.64-2.16)	1.09 (0.58-2.05)	0.93 (0.26-3.33)	0.90 (0.23-3.51)	1.33 (0.63-2.81)	1.19 (0.56-2.55)	1.29 (0.12-14.48)	0.93 (0.07-12.83)
*Adjusted for age, sex, race/ethnicity, etiology and body mass index

[truncated: 1 more sheets: Table S9]
